# Supplementary material for: A mathematical model to estimate cholesterylester transfer protein (CETP) triglycerides flux in human plasma
Source: BMC Syst Biol. 2019 Jan 22;13:12. doi: 10.1186/s12918-019-0679-x (PMC6341636; doi:10.1186/s12918-019-0679-x)
Supplement: Supplementary file 1 — Lipoprotein data of all subjects. (CSV 35 kb) [file 12918_2019_679_MOESM1_ESM.csv]

All concentration are mg/dl. _1 means after one hour plasma storage at 37� directly after blood withdrawal
Gender	HDL CE	HDL CE_1	HDL TG	HDL TG_1	IDL CE	IDL CE_1	IDL TG	IDL TG_1	LDL CE	LDL CE_1	LDL TG	LDL TG_1	Total CE	Total CE_1	Total TG	Total TG_1	VLDL CE	VLDL CE_1	VLDL TG	VLDL TG_1	HDL ApoA1	HDL ApoA1_1	LDL ApoB	LDL ApoB_1	VLDL ApoB	VLDL ApoB_1	IDL ApoB	IDL ApoB_1	HDL2b PL	HDL2a PL_8	HDL3 PL	LDS PL	HDL2b PL_1	HDL2a PL_1	HDL3 PL_1	LDS PL_1	HDL2b TG_7	HDL2a TG_8	HDL3 TG	LDS TG	HDL2b TG_1	HDL2a TG_1	HDL3 TG_1	LDS TG_1	HDL2b FC_7	HDL2a FC	HDL3 FC	LDS FC	HDL2b FC_1
M	28.15	28.10	3.55	4.75	3.35	3.05	3.05	3.50	96.85	95.00	10.90	12.45	144.5	144.5	80.5	80.5	7.75	8.75	63.45	58.65	82.50	79.30	77.05	75.10	7.70	7.25	2.85	2.55	6.70	14.65	21.75	26.90	6.45	16.65	18.35	28.85	0.60	0.00	1.30	1.90	0.90	1.75	1.60	2.15	1.05	1.40	1.70	1.35	0.90
M	29.15	29.30	8.10	8.95	3.05	3.00	3.20	3.30	67.50	66.60	14.80	15.85	123.0	124.0	134.0	134.0	15.60	16.45	107.20	106.05	97.45	96.35	55.95	55.65	12.55	12.65	2.85	2.80	5.25	24.90	26.55	34.65	5.60	24.65	26.70	35.15	0.80	2.90	3.20	#NULL!	1.00	3.50	3.40	#NULL!	0.55	1.30	1.45	0.80	0.55
M	34.90	35.65	4.60	6.55	2.52	2.45	2.28	2.12	98.55	99.05	13.45	15.85	152.5	155.0	102.5	100.5	8.50	10.15	77.25	73.45	90.55	86.90	84.30	85.00	9.45	9.10	2.68	2.38	7.85	15.50	25.15	37.15	8.85	16.40	22.35	39.75	1.10	1.35	6.45	1.70	1.50	1.85	8.65	2.25	1.30	1.45	1.90	1.40	1.40
W	35.94	35.96	12.65	14.55	3.89	3.92	4.35	4.50	52.00	52.24	12.90	13.65	105.5	107.7	109.5	108.0	13.10	14.15	78.30	76.30	102.60	103.15	44.85	44.20	9.55	9.40	3.38	3.30	19.60	32.25	22.35	32.55	20.50	32.10	20.10	33.25	3.60	4.75	3.15	2.45	4.20	5.45	3.25	2.50	1.93	2.25	1.44	0.90	1.98
M	31.63	33.16	5.35	6.10	1.02	1.05	1.18	1.23	49.53	48.94	8.40	8.90	96.0	97.9	57.0	57.5	5.97	6.13	41.85	40.10	85.00	87.45	39.90	39.90	4.60	4.20	0.90	0.93	6.95	15.70	20.85	30.38	7.30	16.35	21.10	31.71	0.90	1.80	2.05	1.92	1.10	2.10	2.40	1.96	0.81	1.08	1.39	0.83	0.76
M	30.17	30.55	4.90	5.65	4.00	3.87	4.15	4.13	76.96	76.45	11.50	12.20	127.2	127.0	77.0	76.5	9.04	10.13	57.40	54.45	71.05	70.75	60.45	59.85	8.15	8.15	3.10	3.02	5.70	13.30	24.80	30.25	6.20	14.25	22.45	32.30	0.85	1.35	2.25	2.15	1.00	1.75	2.55	2.25	0.94	1.08	1.80	1.08	0.94
M	30.59	30.13	6.65	7.40	3.03	3.11	2.68	2.80	77.58	75.33	12.55	13.25	120.9	128.9	123.0	124.5	12.23	13.38	101.85	100.95	84.25	80.45	64.65	61.95	10.00	10.15	2.25	2.33	5.85	15.80	24.75	27.17	6.35	17.75	22.45	29.33	0.95	2.15	2.85	2.58	1.20	2.60	3.00	2.54	0.72	1.12	1.53	0.75	0.72
W	35.59	36.92	15.85	17.70	4.50	4.48	8.47	8.57	53.63	54.41	14.45	15.95	109.2	111.0	122.0	123.0	11.92	13.09	83.55	80.40	108.85	111.35	48.65	50.00	6.75	6.87	3.77	3.75	15.85	30.55	28.65	30.15	17.45	30.90	24.65	32.50	3.50	5.70	5.15	5.70	4.20	6.40	4.85	5.40	1.66	2.29	1.89	1.17	1.71
W	33.80	35.05	10.45	11.90	7.65	7.95	5.15	5.50	90.30	90.10	20.75	23.30	161.5	164.5	138.0	139.5	24.50	25.25	103.85	101.95	103.30	104.35	76.70	77.65	18.25	18.35	5.60	5.95	12.45	19.50	23.45	28.75	12.45	19.50	23.00	31.70	2.50	3.10	3.45	2.80	2.75	3.50	3.80	3.00	1.65	1.75	1.85	1.80	1.60
M	30.45	30.50	9.55	10.95	3.80	3.40	12.00	8.65	34.40	38.85	13.50	15.15	87.0	90.5	112.5	112.5	8.85	9.85	70.45	72.40	93.40	93.45	37.40	39.65	8.55	8.60	4.80	4.35	13.05	17.55	20.80	32.25	11.05	19.50	19.90	30.95	2.90	2.90	3.15	5.55	2.70	4.05	3.60	5.35	1.90	1.65	1.85	2.65	1.35
W	35.75	37.35	10.30	12.70	7.50	7.45	12.35	11.65	95.80	95.60	19.75	22.95	159.5	162.5	144.0	142.0	12.95	14.55	94.40	88.30	103.70	108.30	76.90	77.30	10.65	10.15	6.55	6.75	13.10	22.85	25.50	23.60	14.80	25.00	23.35	26.15	2.50	3.50	3.65	3.20	3.40	4.65	3.95	3.35	1.50	1.65	1.80	1.30	1.55
W	35.40	35.45	9.25	10.00	4.05	4.20	6.10	6.05	50.95	51.60	13.10	13.90	108.5	109.5	89.0	89.5	9.60	10.20	60.00	56.75	109.90	110.00	48.35	47.20	11.30	11.10	4.70	4.70	13.45	21.20	24.60	25.30	13.10	21.65	24.20	27.00	2.15	2.90	3.15	2.80	2.40	3.40	3.50	2.65	1.85	2.15	2.15	1.80	1.70
M	30.65	31.95	9.00	10.55	4.25	4.20	7.80	7.40	87.90	91.05	21.25	23.45	145.5	148.5	135.5	135.0	14.40	15.10	97.45	92.75	97.15	97.30	76.15	75.80	14.95	14.75	4.90	4.95	9.35	21.25	28.10	29.95	10.80	23.55	24.40	29.85	1.70	3.10	3.70	3.80	2.25	3.85	3.65	3.45	1.45	1.95	2.20	1.95	1.50
M	30.95	29.65	7.55	9.30	2.75	2.85	7.25	7.20	26.80	25.15	10.75	10.90	72.5	74.5	95.5	95.5	7.70	8.65	67.15	62.80	91.80	90.20	26.90	27.30	7.05	6.90	3.30	3.45	10.10	19.30	21.30	21.20	10.60	18.85	19.85	23.30	1.70	2.60	2.85	2.85	2.20	3.30	3.20	3.15	1.15	1.55	1.45	1.35	1.05
W	34.50	33.00	9.75	10.90	1.90	2.10	4.05	3.85	26.50	26.80	8.55	9.05	76.5	78.0	92.5	93.5	7.60	8.30	71.90	65.70	104.20	101.00	26.65	27.65	8.40	8.05	2.45	2.55	15.00	26.20	24.95	24.15	15.80	25.40	22.30	28.20	2.50	3.50	3.10	2.40	3.10	4.15	3.30	2.90	1.80	2.25	2.10	1.55	1.60
M	33.90	36.30	5.30	7.00	2.70	2.60	2.10	2.10	68.00	66.90	10.30	12.20	118.0	122.0	89.0	91.0	7.20	8.40	72.60	71.40	97.50	99.20	57.90	58.30	7.30	6.90	2.50	2.30	9.30	17.20	24.30	32.80	10.90	19.10	20.60	32.40	1.00	1.60	2.10	2.30	1.70	2.60	2.60	2.00	1.50	1.80	2.00	1.80	1.60
M	25.68	26.29	5.95	6.50	4.08	3.98	3.43	3.70	82.80	81.87	14.75	16.60	123.8	129.5	81.5	83.5	7.89	8.92	54.95	52.00	71.95	70.30	70.40	68.25	7.00	6.95	3.02	2.93	4.20	12.50	23.20	22.25	4.35	13.65	20.65	24.25	0.80	1.70	2.90	1.96	0.90	2.10	2.90	1.92	0.63	0.90	1.53	0.79	0.54
M	28.85	29.76	6.35	7.75	3.22	3.11	2.77	2.92	51.90	51.49	11.40	12.85	98.8	100.6	76.0	76.0	9.63	11.10	56.15	53.90	85.75	86.45	42.65	43.90	7.95	7.85	2.63	2.42	6.30	15.85	22.75	26.17	8.10	16.55	19.70	29.25	0.95	1.95	2.70	2.00	1.40	2.60	2.90	2.13	0.72	1.08	1.44	0.79	0.81
M	33.10	34.15	10.00	10.75	15.40	15.46	12.60	12.20	108.02	108.29	22.10	24.70	178.1	179.8	131.5	129.5	17.62	18.92	85.25	83.40	95.75	97.50	95.50	97.35	11.80	11.70	9.37	9.37	9.50	18.75	26.70	26.50	10.45	20.00	24.35	29.35	1.85	2.95	3.95	5.15	2.25	3.45	3.85	5.25	1.30	1.53	1.89	1.48	1.39
W	32.00	33.10	9.25	10.75	7.45	7.70	9.85	9.60	84.20	83.40	22.00	23.35	142.5	146.0	89.5	89.0	8.90	9.55	43.90	41.15	106.75	106.15	66.85	67.55	6.40	6.40	5.95	6.15	10.10	21.70	30.15	21.75	10.60	21.75	28.35	25.45	1.60	3.10	3.90	3.25	2.05	3.50	4.40	3.40	1.15	1.80	1.95	1.40	1.20
W	34.25	35.00	8.05	9.80	2.90	2.60	7.55	7.45	46.55	46.65	16.95	17.85	96.0	100.0	105.5	104.5	6.95	7.90	71.60	67.50	111.50	114.15	45.75	44.60	8.80	8.75	3.75	3.70	9.60	27.40	28.25	26.15	12.15	29.60	24.90	28.60	1.30	3.00	2.75	3.85	1.90	3.90	2.95	3.90	1.10	2.45	2.10	1.90	1.15
W	35.90	37.60	13.45	14.65	5.45	5.65	11.05	12.20	67.80	67.70	17.95	19.70	130.0	128.0	116.5	119.0	11.80	13.20	70.35	71.40	103.55	105.50	58.75	58.45	9.80	10.30	5.60	5.70	17.60	24.80	23.10	22.25	17.85	25.25	21.60	25.30	3.95	4.60	3.80	3.75	4.50	5.15	3.95	4.05	2.05	1.90	1.50	1.65	2.00
M	41.16	41.71	9.75	12.10	3.50	3.73	5.12	5.43	87.04	85.66	15.55	17.45	156.3	156.6	224.0	223.5	16.66	18.98	193.60	187.60	105.35	107.05	66.75	66.10	12.85	12.90	2.88	3.00	14.60	32.60	28.50	25.05	16.85	34.90	26.45	28.00	2.20	3.90	3.10	2.10	3.00	5.00	3.50	2.50	1.62	2.34	1.89	0.81	1.71
M	46.72	49.55	10.40	13.45	12.09	12.22	8.18	8.93	124.94	126.90	22.05	25.95	231.1	232.4	294.0	293.0	36.89	39.01	257.65	250.45	123.15	127.10	98.70	103.50	24.65	25.10	7.45	7.60	11.70	34.55	36.60	38.15	15.10	38.70	32.80	41.45	1.75	3.95	4.00	2.95	2.75	5.40	4.45	3.15	1.35	2.52	2.43	1.08	1.75
M	35.85	39.50	11.80	14.55	13.45	12.90	8.30	8.30	150.10	144.10	42.80	42.70	257.0	257.5	298.0	297.5	49.00	51.30	245.65	231.10	89.40	100.60	130.20	126.75	29.25	30.35	9.10	9.00	8.95	17.80	31.90	37.65	9.90	21.20	29.45	38.95	2.10	3.10	5.40	3.95	2.70	4.20	5.70	3.45	1.40	1.30	2.15	1.65	1.35
W	40.55	43.50	10.10	11.65	28.60	31.20	8.70	9.75	187.60	180.45	38.50	40.90	313.5	315.0	158.0	157.0	46.40	47.00	104.25	93.60	124.35	124.85	164.85	156.45	27.70	27.35	15.35	16.50	9.55	24.10	31.50	37.25	9.45	26.15	29.90	39.95	1.70	3.20	4.15	2.30	2.00	3.80	4.30	2.45	6.60	2.10	2.25	1.70	7.50
W	39.35	38.80	13.25	15.70	24.10	23.95	13.65	14.55	97.25	96.65	26.50	32.10	252.5	251.0	326.0	325.5	85.85	90.35	271.25	265.70	133.65	126.20	99.75	98.55	39.95	40.90	14.80	14.70	9.85	28.65	27.10	36.80	11.70	30.20	25.90	42.55	2.10	4.65	4.25	2.70	3.00	6.15	4.90	3.35	1.05	1.95	1.60	1.10	1.15
M	38.95	38.50	7.40	9.40	5.25	5.50	3.60	3.80	105.20	105.70	15.50	19.60	187.5	190.0	228.0	227.5	25.50	27.65	208.55	203.00	110.45	106.30	81.80	82.55	19.25	19.15	4.00	4.20	7.05	17.80	29.80	36.65	7.60	19.20	27.55	39.00	1.20	2.25	3.20	2.60	1.55	3.00	3.90	2.90	1.25	1.90	2.55	2.00	1.35
M	41.20	42.00	11.75	14.95	5.80	6.00	8.10	9.20	41.25	39.90	10.95	12.45	115.0	118.0	231.5	231.5	20.80	23.20	203.70	201.30	130.90	124.40	42.20	40.20	18.35	17.70	5.35	5.40	11.95	27.40	32.20	33.95	12.50	27.10	29.65	38.10	2.30	4.35	4.70	3.05	3.15	5.30	5.25	3.80	1.35	2.35	2.40	1.80	1.50
M	42.15	43.00	9.75	12.60	6.15	6.45	10.60	11.90	46.80	47.05	9.15	10.50	124.5	128.5	217.0	217.0	23.05	23.70	171.60	161.10	134.90	134.10	37.60	38.70	14.80	13.80	4.75	4.95	8.60	26.10	38.35	29.00	9.85	27.90	35.35	33.55	1.35	3.20	4.10	4.05	2.20	4.55	5.10	4.85	0.80	1.85	2.25	1.60	0.95
W	47.10	46.50	9.40	12.50	7.50	7.60	5.80	5.80	107.20	109.10	16.40	18.70	197.0	202.0	186.0	188.0	24.70	26.90	148.10	144.30	133.80	134.30	92.50	86.70	17.70	17.90	6.20	6.00	16.00	33.10	32.80	35.20	16.70	34.60	30.20	37.90	2.10	3.50	3.30	2.40	2.80	4.80	4.10	2.80	1.70	2.50	2.10	1.40	1.60
M	31.95	34.80	7.30	9.80	7.15	6.65	5.60	5.45	125.80	123.00	21.95	25.30	199.0	200.0	154.0	154.5	23.50	25.50	119.30	110.00	102.30	108.05	94.90	94.25	15.80	16.15	5.30	5.30	4.90	19.65	31.80	38.40	5.75	23.25	27.85	39.60	0.75	2.25	3.55	2.00	1.10	3.40	3.80	2.15	0.80	1.40	1.80	1.20	0.80
W	32.15	31.55	11.10	12.40	13.75	13.85	13.45	14.30	133.45	135.25	32.90	37.40	216.0	221.0	184.0	186.0	23.95	27.00	119.65	119.20	94.35	94.95	116.60	117.90	14.90	14.80	9.65	9.65	9.60	19.45	23.95	24.60	12.25	19.50	21.65	25.10	2.15	3.70	4.00	3.20	3.20	4.00	4.10	3.20	1.65	2.25	2.45	1.95	2.15
M	31.05	34.10	9.05	10.90	8.20	8.60	11.30	11.95	149.15	153.40	32.30	35.55	227.5	229.0	175.0	173.0	21.65	23.05	119.50	113.90	95.70	97.00	123.95	128.10	19.00	19.05	7.50	7.85	8.75	18.85	25.65	31.15	10.15	21.45	22.85	31.80	1.85	3.05	3.80	4.45	2.25	3.70	3.75	4.05	1.60	2.00	2.40	1.95	1.75
M	25.40	24.82	8.60	9.45	5.84	5.92	4.35	4.62	64.37	64.65	20.40	24.05	121.6	123.9	151.5	152.0	22.79	24.46	121.85	116.55	67.50	64.65	63.10	64.10	15.30	14.85	4.25	4.20	6.10	9.75	18.65	25.92	6.15	9.55	17.50	28.58	1.85	2.10	3.90	3.96	2.00	2.30	4.10	3.96	0.99	0.76	1.30	1.28	0.99
W	33.80	37.40	9.40	11.40	6.70	6.35	8.20	8.30	108.90	106.15	24.20	26.45	178.5	181.5	162.0	164.0	19.60	20.75	119.40	113.30	105.25	106.20	94.95	90.60	16.10	15.60	5.90	5.75	10.10	29.25	28.85	30.55	13.40	31.65	23.55	32.30	1.70	3.80	3.40	4.20	2.50	4.80	3.20	3.90	1.15	1.80	1.50	1.50	1.20
M	32.35	34.65	11.50	12.70	15.75	16.30	10.15	10.95	139.30	140.15	33.65	37.15	230.0	234.5	201.5	205.0	31.05	33.45	149.05	148.10	90.00	94.95	105.80	105.75	19.00	19.10	9.80	10.05	8.90	14.35	22.75	28.35	9.25	15.70	21.95	29.90	2.50	3.15	4.50	3.85	2.75	3.70	4.65	4.05	1.45	1.20	1.55	2.05	1.50
M	53.95	56.20	13.15	15.55	5.55	5.60	4.00	4.00	100.00	98.25	18.20	20.35	184.0	188.0	164.5	164.0	18.60	20.00	130.95	124.75	136.90	138.35	83.45	81.00	15.70	14.75	4.60	4.45	22.55	35.45	30.55	36.05	23.00	35.15	28.50	40.35	4.00	5.05	3.95	2.70	4.50	5.40	4.10	2.95	3.80	3.00	2.50	2.15	3.80
M	33.40	34.65	11.20	13.00	7.90	7.75	8.35	8.90	89.10	86.60	21.90	24.55	158.5	160.0	198.0	197.0	19.90	21.95	158.30	152.25	103.45	101.05	74.00	70.50	15.95	15.70	6.40	6.20	8.90	17.40	26.00	26.05	10.15	18.30	24.50	30.00	2.05	3.35	4.35	3.60	2.85	3.80	4.75	4.75	1.35	1.60	2.05	2.10	1.60
M	33.75	34.00	9.40	10.45	5.75	5.85	6.05	6.30	67.55	64.10	17.30	20.55	135.0	137.0	153.5	152.0	20.25	21.50	119.95	114.80	97.35	98.40	56.45	55.75	14.80	14.70	4.40	4.50	9.60	19.50	23.85	29.80	10.15	20.65	21.30	30.90	2.00	3.15	3.65	2.90	2.40	4.15	3.60	3.00	0.95	1.30	1.55	1.35	0.90
M	36.05	39.05	6.40	7.75	11.60	11.20	4.45	4.70	160.45	158.25	16.90	19.50	237.5	241.0	102.5	102.0	13.00	14.25	71.35	66.85	99.75	100.45	121.25	117.70	9.45	8.85	6.80	6.35	10.65	20.45	29.30	35.20	10.35	21.95	26.35	39.65	1.20	2.05	2.75	1.85	1.30	2.55	2.85	2.05	1.50	1.75	2.20	1.35	1.40
M	48.85	37.00	6.55	6.45	26.00	25.15	10.75	9.85	182.15	199.80	17.15	22.90	294.5	299.5	127.0	127.0	17.30	19.80	90.70	86.05	99.40	89.15	140.25	155.30	11.25	11.45	12.95	12.50	13.25	19.30	26.45	22.95	8.95	17.20	26.40	30.45	1.50	1.75	2.30	2.50	1.20	2.00	2.90	2.45	3.15	2.35	2.15	1.60	1.55
M	47.70	50.18	8.10	9.75	10.63	10.54	7.28	6.97	127.26	127.54	15.35	17.20	197.7	199.1	102.0	102.0	10.03	12.08	68.80	66.45	119.05	124.55	101.00	101.75	7.50	7.60	6.82	6.65	17.75	29.80	26.90	30.17	17.30	32.45	24.45	32.96	1.95	2.90	2.55	3.33	2.15	3.75	2.80	3.17	2.52	2.79	2.25	1.35	2.25
W	55.45	58.05	10.25	12.30	8.80	8.20	7.30	7.20	127.55	120.05	21.40	23.00	212.0	214.5	117.5	117.5	12.45	13.75	79.20	72.65	159.25	157.15	101.20	100.25	11.75	11.40	6.90	6.75	22.10	37.65	31.75	30.90	23.10	37.95	28.40	34.35	2.90	3.40	2.80	2.70	3.60	4.45	2.95	3.05	3.40	3.25	2.35	1.80	3.45
M	27.35	27.60	5.65	6.15	17.90	18.30	4.80	5.00	207.95	213.00	25.40	29.40	290.5	293.5	137.0	135.5	23.20	25.40	95.80	91.25	66.00	62.85	158.50	160.45	11.70	11.70	8.65	8.80	6.35	12.00	21.65	37.85	6.40	13.50	20.00	41.45	0.95	1.50	2.70	2.45	1.15	1.95	2.80	2.65	1.20	1.15	1.65	1.55	1.15
M	32.90	34.10	6.80	7.90	5.15	5.10	2.97	3.07	154.70	156.55	22.00	25.15	224.5	228.5	137.5	138.5	20.50	22.70	102.80	101.30	92.45	91.60	132.20	131.40	16.10	16.25	3.98	4.05	6.45	16.10	26.30	39.05	7.90	18.85	23.85	40.90	1.05	2.15	3.15	1.85	1.40	2.75	3.25	1.90	1.05	1.40	1.85	1.20	1.25
W	42.50	43.95	6.70	8.85	17.75	17.85	12.55	12.05	168.50	167.70	21.50	23.75	249.0	252.5	126.0	126.5	12.80	14.60	84.05	79.95	112.45	114.15	118.05	119.35	10.10	10.05	10.60	10.70	13.30	27.35	29.90	24.55	14.50	32.40	26.55	28.05	1.35	2.45	2.35	3.25	1.85	3.50	2.70	3.65	1.80	2.10	1.90	1.70	1.80
M	48.35	58.00	6.80	8.80	13.25	13.05	7.60	7.05	170.35	174.45	22.10	23.25	267.5	266.0	76.5	75.0	10.70	11.20	37.65	34.50	122.45	147.50	125.30	124.90	8.55	8.75	8.55	8.55	11.05	35.90	36.95	32.75	13.20	42.50	38.50	39.65	1.15	2.50	2.60	2.85	1.45	3.40	2.95	2.85	1.25	2.35	2.10	1.65	1.50
M	36.50	35.80	7.05	7.75	3.55	3.40	7.20	6.50	76.00	77.75	11.80	13.30	132.5	132.5	75.5	75.5	7.25	7.80	44.55	44.00	96.35	92.55	60.75	62.95	5.50	5.30	3.25	3.00	12.15	18.45	26.75	25.85	12.15	19.05	26.40	28.80	1.50	2.10	2.65	3.45	1.85	2.50	3.15	3.80	1.40	1.50	1.85	1.50	1.40
M	35.75	35.95	6.00	7.30	6.45	6.60	9.60	9.40	118.40	121.40	15.45	18.10	178.0	182.0	94.5	94.5	9.25	10.10	58.30	55.25	87.90	88.35	97.90	100.00	9.00	8.70	5.65	5.65	10.50	15.65	24.05	20.60	10.50	16.15	23.30	23.90	1.40	1.70	2.35	2.85	1.70	2.15	2.80	3.20	1.85	1.50	2.00	1.65	1.95
M	50.20	52.20	11.75	13.10	6.51	6.51	7.43	7.30	89.32	88.08	14.30	14.95	158.6	158.3	79.5	78.0	8.00	8.76	45.70	42.65	144.10	149.20	70.30	70.60	6.05	5.85	4.53	4.38	34.90	35.15	22.45	26.79	36.10	33.40	20.30	28.54	4.45	4.15	2.50	3.04	5.20	4.20	2.35	3.08	4.09	3.15	1.66	0.97	3.96
M	38.14	39.97	3.75	4.70	1.78	1.78	5.48	5.60	69.15	71.28	13.55	14.15	113.1	117.9	41.5	42.0	1.65	2.05	16.05	15.40	105.50	104.50	60.80	60.15	2.25	2.20	2.23	2.20	12.20	23.20	26.10	20.79	12.60	24.10	25.05	23.50	0.90	1.30	1.20	2.79	1.15	1.40	1.50	3.17	1.98	2.38	2.25	1.09	2.07
W	40.07	39.56	7.20	7.85	4.77	4.74	8.30	8.07	72.77	74.04	18.55	18.70	122.2	125.0	56.5	57.0	4.35	4.75	22.75	22.10	96.55	94.50	59.35	59.25	4.35	4.25	4.42	4.43	23.35	33.05	21.65	21.83	23.20	33.50	21.00	24.21	2.10	2.55	1.65	2.42	2.45	2.90	1.75	2.33	2.88	2.74	1.57	0.64	2.61
M	41.25	41.83	6.40	7.15	3.26	3.32	5.70	5.33	45.02	44.20	10.05	10.35	96.8	99.6	41.0	41.5	2.79	3.04	16.60	15.70	107.75	105.95	38.50	37.45	3.05	2.90	3.27	3.22	18.30	27.15	25.45	28.25	18.15	27.85	24.90	30.60	1.60	2.05	1.95	2.35	1.85	2.40	2.05	2.60	2.52	2.52	2.02	0.99	2.43
M	40.65	42.88	6.75	8.85	2.05	2.00	1.83	1.73	51.26	52.41	8.60	9.60	112.7	114.4	120.5	119.0	11.94	13.69	104.80	101.65	98.55	102.80	42.50	44.35	8.60	8.60	1.55	1.55	11.10	23.10	25.55	28.38	12.30	25.25	23.10	29.79	1.45	2.45	2.55	2.63	1.80	3.30	2.85	2.25	1.66	1.75	1.71	0.97	1.53
M	42.66	45.34	11.45	13.75	6.74	6.78	4.12	4.08	74.52	73.93	14.45	15.45	149.0	155.4	138.0	141.5	21.81	21.92	113.35	108.40	111.60	117.10	59.50	59.95	14.10	13.75	4.60	4.68	16.90	30.10	22.10	34.46	19.05	31.50	20.45	35.63	2.95	4.50	3.05	2.83	3.65	5.25	3.20	2.67	1.75	2.29	1.53	0.83	1.89
W	49.38	50.72	8.25	9.90	3.18	3.33	6.93	6.82	63.81	62.74	11.00	11.55	127.7	129.5	76.0	76.5	5.34	6.08	50.20	46.70	123.50	127.35	51.05	51.60	5.45	5.20	3.20	3.17	23.10	31.50	27.80	20.96	22.75	33.35	26.40	22.42	2.35	2.85	2.35	2.17	2.75	3.60	2.75	2.13	3.24	2.97	2.34	0.90	2.83
M	37.59	37.76	6.00	6.50	7.95	7.74	5.97	6.05	103.93	107.76	14.45	16.05	166.2	167.1	84.5	84.0	10.78	11.41	55.15	54.00	97.20	95.40	81.80	82.10	8.85	8.70	5.47	5.57	8.45	18.25	24.05	28.42	8.35	17.75	22.00	31.08	1.05	1.95	2.40	3.29	1.15	2.00	2.40	3.38	1.26	1.62	1.89	1.05	1.26
M	48.45	48.05	6.70	7.65	4.51	4.45	4.65	4.48	84.31	83.72	13.10	14.10	155.3	155.6	93.5	94.0	9.42	10.23	68.65	66.65	119.75	117.75	64.25	62.90	8.10	7.75	3.53	3.47	14.95	28.75	29.60	30.15	14.70	29.45	28.50	32.70	1.45	2.30	2.35	2.40	1.80	2.85	2.65	2.65	2.34	2.38	2.34	1.12	2.11
M	45.80	48.50	5.70	8.10	3.30	2.80	2.60	2.50	78.70	77.80	14.40	15.70	154.0	153.0	122.0	126.0	12.80	15.30	95.30	99.70	106.60	106.30	65.40	63.80	10.70	12.10	2.70	2.60	16.40	25.00	24.20	34.30	18.00	25.60	22.40	36.20	1.70	2.00	1.70	2.00	2.40	2.80	2.20	2.20	2.80	2.80	2.00	1.50	2.60
W	46.89	49.58	9.35	10.70	6.45	6.38	6.42	6.28	81.59	81.20	17.00	17.40	151.5	154.1	79.5	79.0	8.82	9.81	46.10	42.90	120.35	120.25	66.35	62.90	7.55	7.60	4.97	4.80	13.20	37.30	34.60	31.60	14.95	38.60	32.60	33.60	1.60	3.55	3.25	2.60	2.10	4.20	3.50	2.75	1.53	2.65	2.25	1.08	1.66
W	52.26	52.36	6.15	7.05	1.72	1.81	4.38	4.18	57.24	58.84	11.65	12.00	121.8	122.7	40.0	40.0	2.35	2.57	14.80	13.43	133.45	130.80	54.75	54.60	2.75	2.60	2.25	2.23	30.70	36.55	25.55	28.70	31.25	36.40	24.00	31.55	2.00	2.20	1.55	3.25	2.25	2.45	1.60	3.15	4.86	3.96	2.25	1.08	4.68
M	47.95	48.41	5.90	6.80	3.08	2.83	3.95	3.68	67.74	67.89	9.45	10.10	129.1	134.3	60.5	60.5	5.05	6.27	38.90	38.00	106.30	103.95	50.90	50.05	4.45	4.60	2.47	2.17	15.70	30.40	27.05	30.55	16.60	30.30	25.15	30.70	1.35	2.20	1.85	2.90	1.70	2.55	2.00	2.85	2.25	2.61	2.02	1.35	2.25
M	52.89	51.55	6.75	7.75	3.19	3.13	5.65	5.68	72.30	70.70	9.65	9.95	138.1	141.4	54.5	54.0	4.28	4.73	29.45	28.40	129.00	122.35	63.60	62.70	4.55	4.40	3.22	3.28	20.85	34.35	27.80	33.95	21.40	33.95	27.15	37.60	1.65	2.30	1.85	3.55	2.10	2.75	2.10	3.85	3.33	3.28	2.25	1.53	3.51
W	75.31	72.79	15.50	15.95	5.91	6.23	4.18	4.12	96.17	93.16	16.10	16.60	190.9	192.2	62.5	62.0	7.89	7.98	24.40	22.25	160.80	158.05	68.95	68.80	5.80	5.45	3.88	3.90	56.05	32.30	21.60	31.55	56.95	33.10	21.50	33.05	7.10	3.75	2.55	2.50	7.70	4.10	2.70	2.40	7.96	3.19	1.80	1.12	7.60
M	69.60	70.82	11.45	12.70	5.25	5.41	5.70	5.47	104.36	104.60	13.10	13.80	191.6	193.7	69.5	69.5	8.00	8.81	39.40	36.75	154.85	158.15	78.25	78.60	5.10	5.05	3.40	3.47	46.65	36.35	27.80	30.67	44.95	35.60	26.20	31.21	4.55	3.40	2.50	3.04	4.85	3.55	2.50	2.79	7.46	3.64	2.38	1.31	6.61
W	60.34	61.94	8.85	9.90	4.75	4.66	4.93	4.80	72.17	72.01	13.25	13.20	147.2	153.8	54.0	54.5	5.95	6.31	26.80	25.35	141.45	146.00	54.90	54.30	4.60	4.55	3.57	3.48	32.25	47.40	27.80	32.17	32.05	48.00	27.55	34.46	2.50	3.30	1.95	2.29	2.75	3.75	2.15	2.25	4.05	3.91	2.02	0.86	3.82
W	49.37	49.82	9.15	10.45	4.62	4.61	10.67	10.77	56.21	56.24	18.10	19.15	119.1	121.8	69.5	70.0	4.30	4.44	27.40	25.80	113.60	116.00	44.70	45.60	4.90	4.60	5.07	4.87	30.75	41.80	26.40	21.25	28.70	41.80	25.45	26.55	2.95	3.55	2.20	3.15	3.20	3.90	2.30	3.55	3.87	3.51	1.98	1.08	3.42
M	34.40	34.60	7.65	9.05	2.25	2.25	6.75	6.15	58.50	56.40	17.05	17.45	106.5	108.5	63.5	64.0	3.75	4.80	30.60	30.20	80.95	77.45	55.00	52.15	4.70	4.60	2.95	2.70	12.75	13.95	21.50	21.05	13.05	14.40	21.20	24.45	2.50	1.70	2.45	2.20	3.10	2.05	2.95	2.50	2.50	1.20	1.60	1.40	2.55
M	50.00	48.60	9.30	10.00	5.45	5.10	6.35	6.20	86.25	86.85	17.20	18.20	159.5	162.5	91.0	91.0	8.80	9.60	56.45	55.00	130.85	125.00	69.60	69.55	8.35	8.25	5.10	4.85	12.05	39.90	39.60	34.05	12.55	40.00	38.30	40.05	1.45	3.65	3.50	2.05	1.70	4.10	3.85	2.40	1.20	2.60	2.25	1.15	1.45
M	39.30	40.25	10.70	13.10	8.85	9.20	8.30	8.30	108.90	108.50	21.90	24.65	188.0	190.5	133.5	134.5	17.80	20.65	87.75	86.60	99.50	101.05	84.65	85.90	10.50	10.90	6.00	6.30	12.70	17.85	27.70	27.55	13.60	18.70	25.20	29.10	2.90	2.85	4.15	3.30	3.50	3.45	4.45	3.35	2.50	1.55	2.20	1.85	2.60
M	36.40	39.15	11.40	14.00	8.50	8.90	9.95	10.50	70.90	69.10	18.85	19.95	144.0	146.0	117.5	119.0	16.25	17.10	75.85	68.30	95.90	104.05	60.30	58.60	10.60	10.15	6.40	6.60	13.50	17.55	29.20	26.90	13.25	19.30	24.80	28.70	3.55	3.25	4.40	4.15	3.90	3.75	4.45	4.25	2.40	1.40	1.85	1.85	2.20
W	39.90	38.30	6.80	7.90	3.10	3.10	3.20	3.10	65.30	65.30	10.80	11.90	120.0	120.0	59.0	58.0	5.70	6.70	37.10	33.80	109.60	100.60	53.10	54.40	5.70	5.70	2.80	2.90	15.70	25.60	22.10	27.70	15.70	26.60	20.50	32.50	1.60	2.00	1.80	2.30	2.00	2.90	2.10	2.70	2.10	2.30	1.90	1.40	1.90
M	43.10	44.00	8.90	10.40	3.10	3.10	4.10	4.20	51.30	51.40	10.70	11.30	110.0	111.0	70.0	69.0	8.70	9.70	43.50	42.70	113.20	115.20	43.20	43.40	8.90	9.10	3.00	3.30	17.50	30.20	24.80	28.20	18.00	30.10	25.40	30.80	2.20	3.10	2.50	2.90	2.60	3.70	3.10	3.10	2.40	2.80	2.00	1.80	2.30
M	42.50	45.50	4.60	5.50	3.30	3.50	3.40	3.40	64.50	63.40	9.50	9.60	128.0	131.0	53.0	53.0	4.90	5.50	34.30	33.60	109.30	110.40	50.30	51.20	5.70	5.40	3.10	3.10	13.30	32.50	28.70	36.20	14.70	33.50	26.70	38.20	1.10	1.80	1.50	2.40	1.20	2.30	1.70	2.00	2.30	3.60	2.90	2.30	2.40
M	37.20	36.80	6.20	7.50	2.30	2.20	2.10	2.00	77.80	77.80	11.30	12.60	138.0	139.0	92.0	92.0	12.00	13.60	74.70	71.80	101.60	98.10	63.80	65.50	10.40	10.30	2.00	2.00	9.50	20.80	26.60	32.20	10.00	21.80	23.20	34.70	1.20	2.00	2.50	2.20	1.40	2.60	2.60	2.20	1.40	1.80	1.90	1.30	1.40
W	43.20	44.70	6.20	7.80	3.80	4.10	4.00	3.90	84.90	81.40	10.30	11.30	152.0	152.0	85.0	84.0	10.70	12.50	61.90	57.90	115.30	115.30	67.30	62.70	9.10	9.40	3.40	3.50	13.30	27.00	28.50	28.80	13.10	28.60	27.10	32.30	1.20	2.00	2.30	2.40	1.60	2.90	2.70	2.60	1.70	2.20	2.00	1.30	1.60
W	58.50	59.70	13.50	14.80	5.87	6.07	4.43	4.53	73.10	74.40	14.40	15.90	156.0	154.0	65.0	65.0	7.67	7.93	29.67	26.67	136.60	134.70	59.10	59.60	6.80	6.47	4.87	4.97	48.10	33.90	22.80	28.90	43.40	36.60	22.10	30.80	5.80	3.60	2.40	1.80	5.80	4.30	2.60	1.80	6.00	3.20	1.80	1.20	5.00
M	44.80	45.50	5.30	6.70	3.57	3.50	5.40	5.23	66.60	63.10	8.50	9.20	130.0	133.0	64.0	64.0	5.30	6.30	39.87	37.27	109.60	105.90	55.50	52.20	4.60	4.83	3.20	3.07	16.00	28.10	30.40	28.40	16.50	28.30	26.80	31.20	1.20	1.60	1.80	2.70	1.70	2.50	2.10	2.90	2.50	2.50	2.30	1.60	2.50
W	51.60	53.10	9.70	10.60	4.23	4.17	5.00	4.80	59.40	59.80	15.60	16.00	129.0	129.0	66.0	65.0	7.27	7.33	33.67	31.07	118.00	115.50	49.90	47.60	7.20	6.20	4.33	4.00	32.80	40.50	20.70	25.50	35.90	40.00	20.60	28.20	3.00	2.90	1.40	0.80	3.70	3.50	1.70	1.70	3.30	3.10	1.40	1.00	3.40
M	49.70	48.50	7.50	8.60	6.40	6.40	3.30	3.60	97.90	95.80	11.30	12.50	176.0	180.0	94.0	94.0	12.90	14.20	69.00	65.40	125.00	119.20	75.20	73.70	10.00	9.90	4.90	4.60	17.30	33.20	32.30	36.20	17.00	33.20	26.70	41.20	1.70	2.80	2.40	1.80	2.10	3.40	2.70	2.20	2.20	2.80	2.30	1.60	2.10
M	60.24	60.59	11.95	13.35	6.23	6.32	4.95	5.27	90.24	92.89	13.15	13.85	176.4	179.3	84.0	84.5	12.13	13.54	50.40	47.37	136.85	133.30	68.70	67.90	8.07	8.43	4.05	4.10	38.15	34.20	24.80	24.29	36.75	34.65	24.35	26.75	4.65	3.45	2.50	2.63	5.05	4.10	2.80	2.75	5.84	3.24	1.98	1.27	5.17
W	49.89	52.77	13.00	15.25	4.19	4.25	4.47	4.63	69.76	71.59	12.30	14.10	143.7	146.0	119.5	120.0	13.48	15.29	87.90	84.70	135.30	137.65	52.65	55.05	10.25	10.30	3.38	3.43	30.00	41.45	25.70	23.33	27.40	43.05	23.65	25.79	4.20	4.95	2.90	1.83	4.40	6.10	3.10	2.13	2.83	2.83	1.62	0.64	2.29
W	55.67	58.94	7.50	8.55	3.62	3.88	4.37	4.27	84.78	88.64	15.10	15.70	157.1	160.1	49.5	50.5	4.06	4.55	19.80	19.15	132.10	137.45	62.40	65.00	3.90	3.90	3.42	3.50	29.55	43.90	28.00	25.08	29.40	44.95	25.95	27.63	2.25	2.80	1.85	1.63	2.50	3.45	1.90	1.67	3.37	3.51	1.98	0.67	3.06
M	59.97	57.93	7.20	7.80	4.97	4.77	6.73	6.47	81.40	82.15	11.10	11.70	158.6	162.3	52.0	52.0	4.09	4.49	24.40	22.80	138.10	129.70	64.10	65.10	3.80	3.60	3.90	3.80	23.50	32.40	29.20	24.83	23.80	34.90	30.80	27.25	1.90	2.30	1.90	2.58	2.10	2.60	2.30	2.58	3.42	3.06	2.16	0.97	3.51
W	40.33	41.61	18.50	20.85	4.24	4.39	5.77	5.98	57.79	57.62	15.05	17.35	126.1	128.4	146.0	145.5	17.43	19.52	98.00	94.00	123.15	125.75	48.05	48.55	8.85	8.80	2.92	3.02	18.70	30.35	32.25	24.88	19.40	31.40	28.60	26.46	4.60	6.35	6.30	2.92	5.55	7.55	6.35	2.83	1.93	2.29	2.16	0.86	1.84
W	45.60	45.90	7.35	9.50	8.25	8.40	11.30	10.70	80.30	82.55	14.95	16.30	152.5	156.5	114.5	114.5	8.95	9.90	79.05	71.50	131.30	131.00	65.20	67.20	8.90	8.40	6.90	7.20	16.30	35.90	29.70	27.20	18.30	38.70	27.00	30.15	1.55	2.85	2.20	3.70	2.20	4.20	2.70	3.25	1.90	2.90	2.15	2.00	2.00
M	67.35	68.90	8.40	9.50	3.85	3.90	5.35	5.15	52.55	51.15	12.85	13.55	136.0	140.0	63.0	63.5	5.60	5.40	33.75	32.45	164.95	160.95	44.10	43.20	5.80	5.40	4.00	3.95	26.60	46.80	36.75	39.15	26.90	48.75	35.95	37.75	2.60	2.95	2.20	2.60	3.10	3.70	2.50	2.25	3.20	3.25	2.35	2.00	3.15
M	53.85	58.90	10.65	13.65	6.00	5.85	5.65	5.60	98.20	99.90	15.90	18.05	189.5	189.0	128.0	126.5	15.80	16.20	92.80	85.60	149.40	158.75	76.70	78.95	12.80	12.00	4.80	4.70	17.50	43.25	37.35	31.50	17.05	42.85	33.45	35.60	2.30	4.35	3.60	3.25	2.50	5.10	3.80	3.50	1.75	2.85	2.25	1.90	1.55
M	41.90	39.90	11.65	12.40	9.40	9.70	7.95	8.60	81.05	82.70	20.30	22.65	156.0	157.5	114.0	113.5	16.35	17.40	73.20	68.00	106.50	102.50	70.25	72.00	14.50	13.60	7.40	7.35	15.45	23.55	26.05	30.95	15.15	23.95	23.85	32.95	3.50	3.30	3.40	3.30	3.75	3.85	3.55	3.05	3.50	3.30	3.40	2.40	3.20
M	69.65	70.00	10.50	12.00	2.35	2.35	7.40	7.10	21.95	22.15	10.20	10.20	103.5	103.0	75.0	73.5	4.45	4.70	40.55	36.50	170.75	173.25	22.65	22.20	4.05	3.85	2.65	2.60	30.00	46.10	35.15	34.55	29.65	45.70	32.95	40.45	3.60	3.60	2.55	4.05	3.85	4.20	2.75	4.45	3.50	3.45	2.25	2.10	3.20
[truncated: 21 more columns]
